# Supplementary material for: Risk factors for local recurrence in patients with clinical stage II/III low rectal cancer: A multicenter retrospective cohort study in Japan
Source: Ann Gastroenterol Surg. 2024 Aug 19;9(1):128–36. doi: 10.1002/ags3.12849 (PMC11693533; doi:10.1002/ags3.12849)
Supplement: Supplementary file 1 — Figure S1. [file AGS3-9-128-s001.zip]

Archive with 1 entries (1 files):
- ags312849-sup-0001-FigureS1.eps
